# Supplementary material for: Poly(I:C) Lipoamino Bundle LNPs Induce Tumor Cytotoxicity and Immune Activation with Enhanced Efficacy by Survivin Silencing
Source: Int J Mol Sci. 2026 May 30;27(11):4968. doi: 10.3390/ijms27114968 (PMC13256650; doi:10.3390/ijms27114968)
Supplement: Supplementary file 1 [file ijms-27-04968-s001.zip]

Archive with 1 entries (1 files):
- ijms-4311918-supplementary.pdf
